# Supplementary material for: Bifunctional Peptides Generated by Optimising the Antimicrobial Activity of a Novel Trypsin-Inhibitory Peptide from Odorrana schmackeri
Source: Biomolecules. 2026 Jan 14;16(1):148. doi: 10.3390/biom16010148 (PMC12838809; doi:10.3390/biom16010148)
Supplement: Supplementary file 1 [file biomolecules-16-00148-s001.zip]

Archive with 1 entries (1 files):
- biomolecules-4066961-supplementary.pdf
